# Supplementary material for: Sleep Treatments in Disorders of Consciousness: A Systematic Review
Source: Diagnostics (Basel). 2021 Dec 31;12(1):88. doi: 10.3390/diagnostics12010088 (PMC8775271; doi:10.3390/diagnostics12010088)
Supplement: Supplementary file 1 [file diagnostics-12-00088-s001.zip]

Archive with 1 entries (1 files):
- diagnostics-1510293-supplementary.pdf
